# Supplementary material for: Use of Nonprescription and Prescription Drugs and Drug Information Sources among Breastfeeding Women in Japan: A Cross-Sectional Study
Source: Int J Environ Res Public Health. 2022 Sep 17;19(18):11722. doi: 10.3390/ijerph191811722 (PMC9517648; doi:10.3390/ijerph191811722)
Supplement: Supplementary file 1 [file ijerph-19-11722-s001.zip]

Archive with 1 entries (1 files):
- ijerph-1833109-supplementary.pdf
